# Supplementary material for: Human Milk Fortification and Necrotizing Enterocolitis in Very Low Birthweight Infants: State of Evidence and Systematic Review with Meta-Analysis
Source: Nutrients. 2025 Oct 28;17(21):3384. doi: 10.3390/nu17213384 (PMC12609769; doi:10.3390/nu17213384)
Supplement: Supplementary file 1 [file nutrients-17-03384-s001.zip]

Archive with 9 entries (8 files):
- nutrients-3950813-supplementary/
- nutrients-3950813-supplementary/Figure S1 ListofStudies.pdf
- nutrients-3950813-supplementary/Figure S2.pdf
- nutrients-3950813-supplementary/Figure S3.pdf
- nutrients-3950813-supplementary/Figure S4 Funnel Plots.pdf
- nutrients-3950813-supplementary/Table S1 SearchStrategy.pdf
- nutrients-3950813-supplementary/Table S2.pdf
- nutrients-3950813-supplementary/Tables S3.pdf
- nutrients-3950813-supplementary/Tables S4.pdf
